# Supplementary material for: Multi-Omics Reveals the Inhibition of Lactiplantibacillus plantarum CCFM8724 in Streptococcus mutans-Candida albicans Mixed-Species Biofilms
Source: Microorganisms. 2021 Nov 16;9(11):2368. doi: 10.3390/microorganisms9112368 (PMC8619341; doi:10.3390/microorganisms9112368)
Supplement: Supplementary file 1 [file microorganisms-09-02368-s001.zip]

Archive with 1 entries (1 files):
- microorganisms-1459600-supplementary.pdf
